# Supplementary material for: How Coparenting Is Linked to Depression among Chinese Young Girls and Boys: Evidence from a Network Analysis
Source: Behav Sci (Basel). 2024 Apr 4;14(4):297. doi: 10.3390/bs14040297 (PMC11047583; doi:10.3390/bs14040297)
Supplement: Supplementary file 1 [file behavsci-14-00297-s001.zip]

Archive with 1 entries (1 files):
- behavsci-2885235-supplementary.pdf
